# Supplementary material for: Dissecting the Spectrum of Stroke Risk Factors in an Apparently Healthy Population: Paving the Roadmap to Primary Stroke Prevention
Source: J Cardiovasc Dev Dis. 2023 Jan 20;10(2):35. doi: 10.3390/jcdd10020035 (PMC9965290; doi:10.3390/jcdd10020035)
Supplement: Supplementary file 1 [file jcdd-10-00035-s001.zip]

Archive with 1 entries (1 files):
- jcdd-2095309-supplementary.pdf
